# Supplementary material for: The MOVECLIM – AZORES project: Bryophytes from Terceira Island along an elevation gradient
Source: Biodivers Data J. 2024 Sep 5;12:e131935. doi: 10.3897/BDJ.12.e131935 (PMC11393487; doi:10.3897/BDJ.12.e131935)
Supplement: Supplementary material 1 — List of publications mentioning bryophytes in Terceira Island (Azores) from 1844 to 2023 [file bdj-12-e131935-s001.txt]

Year of Publication	Author(s)	Publication	Type of Publication
1844	Seubert, M.	Seubert, M. (1844). Flora azorica. Apud Adolphum Marcum.	Book
1897	Cardot, J.	Cardot, J. (1897). The mosses of the Azores. Annual Report of the Missouri Botanical Garden, 8: 51-72.	Journal
1897	Trelease, W.	Trelease, W. (1897). Botanical observations on the Azores. Annual Report of the Missouri Botanical Garden, 8: 77-220 Plate 12 à 66.	Journal
1910	Geheeb, A.	Geheeb, A. (1910). Bryologia atlantica - Die Laubmoose der atlantischen Inseln. E. Schweizerbat'sche Verlagsbuchhandlung, Stuttgart.	Book
1937	Silveira, T.	Silveira, T. (1937). Flora briológica. Espécies novas para os Açores. Açoreana, 1: 240-247.	Journal
1938	Allorge, P. & Persson, H.	Allorge, P., & Persson, H. (1938). Contribution à la flore hepaticologique des îles Açores. Annales Bryologici, 11: 6-14.	Journal
1938	Allorge, P. & Persson, H.	Allorge, P., & Persson, H. (1938). Mousses nouvelles pour les Açores. Le Monde des Plantes, 39 (232): 25-26.	Journal
1938	Luisier, A.	Luisier, A. (1938). Hepáticas dos Açores. Brotéria, Série de Ciências Naturais, 7: 187-189	Journal
1938	Theriot, J.	Theriot, J. (1938). Campylopodioidees des Îles Açores recoltées par P. Allorge et H. Persson. Revue Bryologique et Lichénologique, 11: 100-109.	Journal
1941	Buch, H. & Persson, H.	Buch, H., & Persson, H. (1941). Bryophyten von den Azoren und Madeira. Societas Scientiarum Fennica. Commentationes Biologicae, 8(7): 1-15.	Journal
1942	Cunha, A. G. & Barros, G.	Cunha, A. G., & Barros, G. (1942). Algumas espécies de Musgos da Terceira novas para os Açores ou para a ilha. Boletim da Sociedade Portuguesa de Ciências Naturais, 13: 156-157.	Journal
1944	Allorge, V. & Allorge, P.	Allorge, V., & Allorge, P. (1944). Le Telaranea nematodes (Gottsche) Howe dans le domaine ibero-atlantique. Compte Rendu Sommaire des Seances de la Societe de Biogéographie, 182-184: 58-60.	Journal
1945	Varde, R. P.	Varde, R. P. (1945). Formes atlantiques de trois mousses des Açores. Revue Bryologique et Lichénologique, 15: 40-45.	Journal
1950	Allorge, P. & Allorge, V.	Allorge, P., & Allorge, V. (1950). Hépatiques recoltées par P. et V. Allorge aux îles Açores en 1937. Révue Bryologique et Lichénologique, 19: 90-118.	Journal
1952	Allorge, P. & Allorge, V.	Allorge, P., & Allorge, V. (1952). Mousses recoltées par P. et V. Allorge aux îles Açores en 1937. Révue Bryologique et Lichénologique, 21: 50-95.	Journal
1956	Allorge, V. & Jovet-Ast, S.	Allorge, V., & Jovet-Ast, S. (1956). Targionia lorbeeriana K.M. dans la Péninsule Ibérique, aux Açores et aux Canaries. Révue Bryologique et Lichénologique, 25: 134-135.	Journal
1962	Grolle, R.	Grolle, R. (1962). Monographie der Lebermoosgattung Leptoscyphus Mitt. Nova Acta Leopoldina, 25 (161): 1-143.	Journal
1966	Grolle, R. & Persson, H.	Grolle, R., & Persson, H. (1966). Die Gattung Tylimanthus auf den atlantischen Inseln. Svensk Botanisk Tidskrift, 60(1): 164-174.	Journal
1968	Grolle, R.	Grolle, R. (1968). Monographie der Gattung Nowellia. Journal of the Hattori Botanical Laboratory, 31: 20-49.	Journal
1970	Bischler, H.	Bischler, H. (1970). Les espéces du genre Calypogeia sur le continent africain et les îles africaines. Revue Bryologique et Lichénologique, 37: 63-134.	Journal
1972	Grolle, R.	Grolle, R. (1972). Bazzania in Europa und Makaronesien. Zur Taxonomic und Verbreitung. Lindbergia, 1: 193-204.	Journal
1973	Persson, H.	Persson, H. (1973). The Azorean bryophytes collected by P. Dansereau and A. R. Pinto da Silva in 1964. Agronomia Lusitana, 35: 5-19.	Journal
1973	Sjögren, E.	Sjögren, E. (1973). Recent changes in the vascular flora and vegetation of the Azores Islands. Memórias da Sociedade Broteriana, 22: 1-451.	Journal
1974	Sérgio, C.	Sérgio, C. (1974). Le genre Fossombronia au Portugal, à Madère et aux Açores. Bulletin de la Societé Botanique de France, 121: 319-326.	Journal
1976	Bischler, H.	Bischler, H. (1976). Exormotheca pustulosa Mitten. Distribution, écologie, caryotype, spores, parois sporales, germination. Revue Bryologique et Lichénologique, 42(3): 769-783.	Journal
1976	Maschke, J.	Maschke, J. (1976). Taxonomische Revision der Laubmoosgattung Myurium (Pterobryaceae). Bryophytorum Bibliotheca, 6: 1-219.	Journal
1978	Sérgio, C.	Sérgio, C. (1978). Lejeunea eckloniana Lindenb. (hépatique) dans la Macaronesie. Boletim da Sociedade Portuguesa de Ciências Naturais, 18: 39-41.	Journal
1978	Sjögren, E.	Sjögren, E. (1978). Bryophyte vegetation in the Azores Islands. Memórias da Sociedade Broteriana, 26: 1-273.	Journal
1981	Crundwell, A. C.	Crundwell, A. C. (1981). Reproduction in Myurium hochstetteri. Journal of Bryology, 11(4): 715-717.	Journal
1982	Bruggeman-Nannenga, M. A.	Bruggeman-Nannenga, M. A. (1982). The section Pachylomidium (genus Fissidens). III. The F. crassipes-subcomplex (F. bryoides-complex), F. sublineaefolius (Pot. Varde) Brugg.- Nann. and F. fluitans (Pot. Varde) Brugg.- Nann. Proceedings of the Koninklijke Nederlandse Akademie van Wetenschappen, Series C, 85 (1): 59-104.	Proceedings
1982	Eggers, J.	Eggers, J. (1982). Artenliste der Moose Makaronesiens. Cryptogamie, Bryologie et Lichénologie, 3: 283-335.	Journal
1982	Grolle, R. & Schumacker, R.	Grolle, R., & Schumacker, R. (1982). Zur synonymik und vebreitung von Plagiochila spinulosa (Dicks) Dum. und P. killarniensis Pears. Journal of Bryology, 12: 215-225.	Journal
1982	Long, D. G. & Hill, M. O.	Long, D. G., & Hill, M. O. (1982). Tortula solmsii (Schimp.) Limpr. in Devon and Cornwall, newly recorded in the British Isles. Journal of Bryology, 12: 159-169.	Journal
1983	Sérgio, C.	Sérgio, C. (1983). Do liverworts really like beer? The Bryological Times, 19: 4.	Journal
1985	Casas, C., Brugues, M., Cros, R. M. & Sérgio, C.	Casas, C., Brugués, M., Cros, R. M., & Sérgio, C. (1985). Cartografia de Briòfitos. Península Ibèrica i les Illes Baleares, Canàrias, Açores i Madeira. I. Institut d'estudis Catalans. Barcelona	Book
1985	Giese, M. & Frahm, J. P.	Giese, M., & Frahm, J. P. (1985). A revision of Microcampylopus (C.Müll.) Fleisch. Lindbergia, 11: 114-124.	Journal
1985	Sérgio, C.	Sérgio, C. (1985). Notulae Bryoflorae Macaronesicae. I. 1 - Considerações sobre a presença de Frullania muscicola Steph. e Frullania ericoides (Nees) Mont. nos Açores e Madeira. Portugaliae Acta Biologica, Série B, 14: 161-168	Journal
1986	Churchill, S. P.	Churchill, S. P. (1986). A revision of Echinodium Jur. (Echinodiaceae: Hypnobryales). Journal of Bryology, 14: 117-133	Journal
1986	Dias, E.	Dias, E. (1986). Estudo Bio-Ecológico da Bacia da Lagoa do Negro. Relatórios e Comunicações do Departamento de Biologia, 16: 1-131. Ponta Delgada	Report
1989	Arts, T.	Arts, T. (1989). Rhamphidium purpuratum Mitt.: its vegetative propagation and distribution. Lindbergia, 15: 106-108.	Journal
1989	Casas, C., Brugues, M., Cros, R. M. & Sérgio, C.	Casas, C., Brugués, M., Cros, R. M., & Sérgio, C. (1989). Cartografia de Briòfitos. Península Ibèrica i les Illes Baleares, Canàrias, Açores i Madeira. II. Institut d'estudis Catalans. Barcelona	Book
1989	Churchill, S. P.	Churchill, S. P. (1989). Transfer of Lepidopilum virens Cardot to Tetrastichium (Leucomiaceae). Journal of Bryology 15(3): 537-541.	Journal
1989	Dias, E.	Dias, E. (1989). Métodos de estudo e análise da vegetação. Comunidades herbáceas. APCC report. Departamento de Ciências Agrárias. Universidade dos Açores. Angra do Heroísmo.	Report
1990	Bouman, A. C. & Dirkse, G. M.	Bouman, A. C., & Dirkse, G. M. (1990). The genus Radula in Macaronesia. Lindbergia, 16: 119-127.	Journal
1991	Gabriel, R. & Sérgio, C.	Gabriel, R., & Sérgio, C. (1991). Notas acerca dos endemismos da flora briológica açoreana: Sphagnum nitidulum Warnst. IX Simposio Nacional de Botánica Criptogámica, Poster. Libro de Resúmens. Salamanca.	Proceedings
1991	González-Mancebo, J. M., Losada-Lima, A. & Hérnandez-Garcia, C. D.	González-Mancebo, J. M., Losada-Lima, A., & Hérnandez-Garcia, C. D. (1991). A contribution to the floristic knwoledge of caves on the Azores. Mémoires de Biospéologie, 17: 219-226.	Journal
1991	Sérgio, C. & Dias, E.	Sérgio, C., & Dias, E. (1991). Notulae Brioflorae Macaronesicae II. 4 - Algumas Ricciaceae e Anthocerotaceae novas para ilha Terceira. Portugaliae Acta Biologica, Série B, 15: 421-423.	Journal
1991	Sérgio, C.	Sérgio, C. (1991). Notulae Brioflorae Macaronesicae II. 1 - Sphaerocarpus texanus Aust. nova hepática para a flora da Macaronésia. Portugaliae Acta Biologica, Série B, 15: 419	Journal
1992	Casas, C., Brugues, M., Cros, R.M. & Sérgio, C.	Casas, C., Brugués, M., Cros, R. M., & Sérgio, C. (1992). Cartografia de Briòfitos. Península Ibèrica i les Illes Baleares, Canàrias, Açores i Madeira. III. Institut d'estudis Catalans. Barcelona	Book
1992	Hedenäs, L.	Hedenäs, L. (1992). Notes on Madeiran Pseudotaxiphyllum, Brachythecium and Rhynchostegiella species (Bryopsida). Nova Hedwigia, 54 (3-4): 447-457.	Journal
1992	Hedenäs, L.	Hedenäs, L. (1992). Notes on the genus Thamnobryum in Macaronesia (excluding the Cape Verde Islands). Journal of Bryology 17(1): 119-125.	Journal
1993	Bischler, H.	Bischler-Causse H. (1993). Marchantia L. The European and African taxa Bryophytorum. Bibliotheca, 45: 1-129.	Journal
1994	Crundwell, A. C., Greven, H. C. & Stern, R. C.	Crundwell, A. C., Greven, H. C., & Stern, R. C. (1994). Some additions to the bryophyte flora of the Azores. Journal of Bryology, 18: 329-337.	Journal
1994	Dias, E. & Gabriel, R.	Dias, E., & Gabriel, R. (1994). Distribuição das Comunidades vegetais no Algar do Carvão (Terceira, Açores). In: Actas do 3º Congresso Nacional de Espeleologia e do 1º Encontro Internacional de Vulcanoespeleologia das Ilhas Atlânticas (30 de Setembro a 4 de Outubro de 1992), pp. 214-226. Angra do Heroísmo.	Proceedings
1994	Gabriel, R. & Dias, E.	Gabriel, R., & Dias, E. (1994). First approach to the study of the Algar do Carvão flora (Terceira, Azores). in: Actas do 3º Congresso Nacional de Espeleologia e do 1º Encontro Internacional de Vulcanoespeleologia das Ilhas Atlânticas (30 de Setembro a 4 de Outubro de 1992), pp. 206-213. Angra do Heroísmo.	Proceedings
1994	Gabriel, R.	Gabriel, R. (1994). Briófitos da Ilha Terceira (Açores). Ecologia, distribuição e vulnerabilidade de espécies seleccionadas. APCC report. Departamento de Ciências Agrárias. Universidade dos Açores. Angra do Heroísmo.	Report
1994	Gabriel, R.	Gabriel, R. (1994). Briófitos de pastagem. Algumas noções de ecologia. APCC report. Departamento de Ciências Agrárias. Universidade dos Açores. Angra do Heroísmo.	Report
1995	Eccb	ECCB. (1995). Red data book of European bryophytes. European Committee for the Conservation of Bryophytes. Trondheim.	Book
1995	Fontinha, S. & Sérgio, C.	Fontinha, S., & Sérgio, C. (1995). 11. Eucladium verticillatum (Brid.) B. S. G. novo musgo para brioflora da ilha Terceira (Açores). In: Notulae Bryoflorae Macaronesicae III. Revista de Biologia (Lisboa) "1994", 15: 189.	Journal
1995	Gabriel, R. & Sérgio, C.	Gabriel, R., & Sérgio, C. (1995). Bryophyte survey for a first planning of conservation areas in Terceira (Açores). Criptogamica Helvetica, 18: 35-41.	Journal
1995	Sérgio, C. & Gabriel, R.	Sérgio, C., & Gabriel, R. (1995). 7. Novos dados para os Açores sobre o género Riccia. In: Notulae Bryoflorae Macaronesicae III. Revista de Biologia (Lisboa) (1994), 15: 184-185.	Journal
1995	Sérgio, C.	Sérgio, C. (1995). 5. Duas novas espécies de Fossombronia para a brioflora dos Açores. In: Notulae Bryoflorae Macaronesicae III. Revista de Biologia (Lisboa) (1994), 15: 183.	Journal
1995	Sérgio, C., Gabriel, R. & Dias, E.	Sérgio, C., Gabriel, R., & Dias, E. (1995). 10. Novos musgos para a flora da ilha Terceira (Açores). In: Notulae Bryoflorae Macaronesicae III. Revista de Biologia (Lisboa) (1994), 15: 187-188.	Journal
1995	Sérgio, C., Gabriel, R. & Dias, E.	Sérgio, C., Gabriel, R., & Dias, E. (1995). 9. Hepáticas novas para a flora da ilha Terceira (Açores). In: Notulae Bryoflorae Macaronesicae III. Revista de Biologia (Lisboa) (1994), 15: 186-187.	Journal
1995	Sim-Sim, M., Sérgio, C., Mues, R. & Kraut, L.	Sim-Sim, M., Sérgio, C., Mues, R., & Kraut, L. (1995). A new Frullania species (Trachycolea) from Portugal and Macaronesia, Frullania azorica sp. nov. Cryptogamie. Bryologie, Lichénologie, 16(2), 111-123.	Journal
1995	Sjögren, E.	Sjögren, E. (1995). Bryosociological investigations on the islands of Faial, Pico, S. Jorge, Flores. LIFE Project Report: "Inventário e Cartografia da Vegetação e Flora Natural dos Açores" (LIFE B4 - 3200/94/764). Horta/Uppsala in July/November 1995, Universidade dos Açores.	Report
1996	Casas, C., Brugués, M., Cros, R. M. & Sérgio, C.	Casas, C., Brugués, M., Cros, R. M., & Sérgio, C. (1996). Cartografia de Briòfitos. Península Ibèrica i les Illes Baleares, Canàrias, Açores i Madeira. IV. Institut d'estudis Catalans. Barcelona	Book
1996	Dias, E.	Dias, E. (1996). Vegetação natural dos Açores. Ecologia e sintaxonomia das florestas naturais. Ph.D. thesis. Departamento de Ciências Agrárias. Universidade dos Açores. Angra do Heroísmo.	Thesis
1997	Bates, J. W. & Gabriel, R.	Bates, J. W., & Gabriel, R. (1997). Sphagnum cuspidatum and S. imbricatum ssp. affine new to Macaronesia, and other new island records for Terceira, Azores Journal of Bryology, 19 (3): 645-648.	Journal
1997	Edwards, S. R.	Edwards, S. R. (1997). Key to the Fissidens species from the Azores [last edited 2 August 2002]. Manchester, 2002. Expert's document, 6 pp.	Expert's document
1997	Gauthier, R. & Brugués, M.	Gauthier, R., & Brugués, M. (1997). Note sur la présence de Sphagnum affine Ren., & Card., Sphagnum centrale C. Jens. et Sphagnum papillosum Lindb. aux Açores. Cryptogamie, Bryol. Lichénol., 18(2): 121-125.	Journal
1997	Sérgio, C. & Gabriel, R.	Sérgio, C., & Gabriel, R. (1997). 2. Fissidens papillosus Lac. um novo musgo para a brioflora Açoreana. Notulae Bryoflorae Macaronesicae IV. Portugaliae Acta Biologica, Série B, 17: 267.	Journal
1997	Sérgio, C.	Sérgio, C. (1997). 3. Grimmia pulvinata (Hedw.) Sm. um novo musgo para a ilha Terceira (Açores). Notulae Bryoflorae Macaronesicae IV. Portugaliae Acta Biologica, Série B, 17: 268.	Journal
1997	Sérgio, C., Iwatsuki, Z. & Ederra, A.	Sérgio, C., Iwatsuki, Z., & Ederra, A. (1997). Fissidens luisierii P. Varde (Fissidentaceae, Musci), a neglected species from Macaronesia. Journal of the Hattori Botanical Laboratory, 83: 237-249.	Journal
1997	Sjögren, E.	Sjögren, E. (1997). Report on investigations of the bryoflora and bryovegetation in 1997 on the Azorean island of Terceira. LIFE Project Report: "Estudo e Conservação do Património Natural dos Açores" (LIFE 2B4 - 3200/96 540). Uppsala, November, 1997. Universidade dos Açores.	Report
1998	Mendes, C.	Mendes, C. (1998). Contributo para a caracterização de turfeiras de Sphagnum spp. na ilha Terceira. Relatório de Estágio de Licenciatura em Engenharia Agrícola. Departamento de Ciências Agrárias. Universidade dos Açores. Angra do Heroísmo.	Report
1999	Rycroft, D. S., Cole, W. J., Aslam, N., Lamont, Y. M. & Gabriel, R.	Rycroft, D. S., Cole, W. J., Aslam, N., Lamont, Y. M., & Gabriel, R. (1999). Killarniensolide, methyl orsellinates and 9,10-dihydrophenanthrenes from the liverwort Plagiochila killarniensis from Scotland and the Azores. Phytochemistry, 50: 1167-1173.	Journal
1999	Schumacker, R. & Váňa, J.	Schumacker, R., & Váňa, J. (1999). Two new liverworts for Europe in Macaronesia: Odontoschisma prostratum (Sw.) Trevis. on the Azores and Jungermannia callithrix Lindenb., & Gottsche on the Azores and Madeira. Tropical Bryology, 17: 115-127.	Journal
1999	Sérgio, C.	Sérgio, C. (1999). Notulae Bryoflorae Macaronesicae V. 2. Fissidens papillosus Lac. Novo elemento para a brioflora da Madeira. Anuário da Sociedade Broteriana, 65: 90.	Journal
2000	Bates, J.	Bates, J. (2000). Introduction to the Azores and its Bryophytes. Bulletin of the British Bryological Society, 76: 21-23.	Journal
2000	Bates, J. W. & Duckett, J. G.	Bates, J. W., & Duckett, J. G. (2000). On the occurrence of rhizoids in Scleropodium purum. Journal of Bryology 22(4): 300-302.	Journal
2001	Gabriel, R.	Gabriel, R. (2001). Ecophysiology of bryophytes in the native laurel forest of the Azores. Bulletin of the British Bryological Society, 76, 23.	Journal
2001	Hedenäs, L.	Hedenäs, L. (2001). Observations on the calyptra in Tetrastichium fontanum (Mitt.) Cardot and T. virens (Cardot) S.P. Churchill. Journal of Bryology 23(3): 261-262.	Journal
2001	Rycroft, D. S., Heinrichs, J., Cole, W. J. & Anton, H.	Rycroft, D. S., Heinrichs, J., Cole, W. J., & Anton, H. (2001). A phytochemical and morphological study of the liverwort Plagiochila retrorsa GottscHe, new to Europe. Journal of Bryology 23(1): 23-34.	Journal
2001	Schumacker, R.	Schumacker, R. (2001). The hepatic flora of the Azores: brief historical outline, present knowledge, endemics and phytogeographical aspects. Belgium Journal of Botany, 134 (1): 51-63.	Journal
2001	Sjögren, E.	Sjögren, E. (2001). Distribution of Azorean bryophytes up to 1999, their island distribution and information on their presence elsewhere, including Madeira and the Canary Islands. Boletim do Museu Municipal do Funchal, Sup. Nº 7: 1-89.	Journal
2002	Schumacker, R. & Gabriel, R.	Schumacker, R., & Gabriel, R. (2002). Gymnocolea inflata (Huds.) Dumort., on Terceira island (Azores, Portugal). Portugaliae Acta Biologica, 20: 101-104.	Journal
2002	Sim-Sim, M., Fontinha, S., Figueiredo, A. C., Sérgio, C. & Carvalho, S.	Sim-Sim, M., Fontinha, S., Figueiredo, A. C., Sérgio, C., & Carvalho, S. (2002). New data on Jubula hutchinsiae in Macaronesia, with special reference to Madeira Island. Nova Hedwigia, 75(3-4): 469-476.	Journal
2002	Vieira, B. J. H.	Vieira, B. J. H. (2002). Avaliação de elementos vestigiais atmosféricos na Ilha Terceira, por biomonitorização. Relatório de Estágio de Licenciatura em Engenharia do Ambiente. Departamento de Ciências Agrárias. Universidade dos Açores. Angra do Heroísmo.	Report
2003	Schumacker, R.	Schumacker, R. (2003). Lista de espécies de briófitos da Serra do Labaçal observados por R. Schumacker em 2002 e 2003. Ilha Terceira, Julho 2003. Expert's document, 1 pp.	Expert's document
2003	Blockeel, T. L. [et al.]	Blockeel, T. L., Bednarek-Ochyra, H., Czernyadjeva, I. V., Draper, I., Fudali, E., Kučera, J., Long, D. G., Ros, R. M., Ochyra, R., Smith, V. R., Solliman, P., Sotiaux, A.,Thingsgaard, K., & Zmrhalová, M. (2003). New national and regional bryophyte records, 8. Journal of Bryology, 25(3): 217-221.	Journal
2003	Gabriel, R. & Bates, J. W.	Gabriel, R., & Bates, J. W. (2003). Reponses of photosynthesis to irradiance in bryophytes of the Azores laurel forest. Journal of Bryology, 25: 101-105.	Journal
2003	Schumacker, R.	Schumacker, R. (2003). New national and regional bryophyte records, 8; 2. Cephalozialla dentata (Raddi) Steph. Journal of Bryology, 25: 217-221.	Journal
2003	Sjögren, E.	Sjögren, E. (2003). Azorean Bryophyte Communities - A Revision of Diferencial Species. Arquipélago. Life and Marine Sciences, 20A: 1-29.	Journal
2004	Engel, J. J. & Merrill, G. L. S.	Engel, J. J., & Merrill, G. L. S. (2004). Austral Hepaticae. 35. A Taxonomic and Phylogenetic Study of Telaranea (Lepidoziaceae), with a Monograph of the Genus in Temperate Australasia and Commentary on Extra-Australasian Taxa. Fieldiana, 44: 149-174.	Journal
2004	Feldberg, K., Groth, H., Wilson, R., Schäfer-Verwimp, A. & Heinrichs, J.	Feldberg, K., Groth, H., Wilson, R., Schäfer-Verwimp, A., & Heinrichs, J. (2004). Cryptic speciation in Herbertus (Herbertaceae, Jungermanniopsida): Range and morphology of Herbertus sendtneri inferred from nrITS sequences. Plant Systematics Evolution, 249: 247-261.	Journal
2004	Frahm, J. P.	Frahm, J. P. (2004). A Guide to Bryological Hotspots in Europe. Archive for Bryology, 3: 4-14.	Journal
2004	Hedenäs, L.	Hedenäs, L. (2004). Morphological and anatomical evidence suggest that Hylocomiaceae taxa belong to at least two clades. Journal of Bryology, 26(2): 125-135.	Journal
2004	Mastracci, M.	Mastracci, M. (2004). Thamnobryum rudolphianum (Neckeraceae, Musci), a new species from the Azores. Lindbergia, 29: 143-147.	Journal
2004	Sjögren, E.	Sjögren, E. (2004). List of species in Herbario UPSV collected in the Azores Islands - Part 1. Mostly epiphyllous records. Uppsala, April 2004. Expert's document, 10 pp.	Expert's document
2004	Sjögren, E.	Sjögren, E. (2004). List of species in Herbario UPSV collected in the Azores Islands - Privat, for test purpose. Uppsala, April 2004. Expert's document, 2 pp.	Expert's document
2005	Frahm, J. P.	Frahm, J. P. (2005). Briófitos colhidos por Jan-Peter Frahm e colaboradores nas ilhas Terceira, Pico e Faial, em Agosto de 2004. Expert's document [Excel].	Expert's document
2005	Frahm, J. P.	Frahm, J. P. (2005). New or interesting records of bryophytes from the Azores. Tropical Bryology 26: 45-48.	Journal
2005	Gabriel, R. & Bates, J. W.	Gabriel, R., & Bates, J. W. (2005). Bryophyte community composition and habitat specificity in the natural forests of Terceira, Azores. Plant Ecology, 177: 125-144.	Journal
2005	Homem, N. F. M.	Homem, N. F. M. (2005). Biodiversidade de briófitos nas florestas naturais dos Açores - Ilhas Terceira e Pico. Mestrado em Gestão e Conservação da Natureza (2ª edição de Angra do Heroísmo). Universidade dos Açores, Departamento de Ciências Agrárias. Angra do Heroísmo.	Dissertation
2005	Schumacker, R.	Schumacker, R. (2005). Jungermannia hyalina Lyell. Expert's document, 1 pp.	Expert's document
2005	Schumacker, R.	Schumacker, R. (2005). Lepidozia stuhlmanii Steph. Azores. Expert's document, 1 pp.	Expert's document
2005	Sjögren, E.	Sjögren, E. (2005). List of species in Herbario UPSV collected in the Azores Islands - Part 2. Other substrates. Uppsala, 8 de April 2005. Expert's document, 38 pp.	Expert's document
2005	Sjögren, E.	Sjögren, E. (2005). List of species in Herbario UPSV collected in the Azores Islands - Part 3. Additional species. Uppsala, 6 November 2005. Expert's document, 7 pp.	Expert's document
2005	Sjögren, E.	Sjögren, E. (2005). List of species in Herbario UPSV collected in the Azores Islands - Part 5. Additional species. Uppsala, 18 November 2005. Expert's document, 15 pp.	Expert's document
2006	Frahm, J. P.	Frahm, J. P. (2006). Frullania tamarisci var. azorica (Jubulaceae, Marchantiopsida), a new taxon from the Azores. Tropical Bryology, 27: 101-105.	Journal
2006	Hill, M. O. [et al.]	Hill, M. O., Bell, N., Bruggeman-Nannenga, M.A., Brugués, M., Cano, M. J., Enroth, J., Flatberg, K. I., Frahm, J. P., Gallego, M. T., Garilleti, R., Gerra, J., Hedenäs, L., Holyoak, D. T., Hyvönen, J., Ignatov, M. S., Lara, F., Mazimpaka, V., Muñoz, J., & Söderström 2006. An annotated checklist of the mosses of Europe and Macaronesia. Journal of Bryology, 28(3): 198-267	Journal
2006	Jimenéz, J. A.	Jimenéz, J. A. (2006b). Taxonomic revision of the genus Didymodon Hedw. (Pottiaceae, Bryophyta), in Europe, North Africa, and Southwest and Central Asia. Journal of the Hattori Botanical Laboratory 100: 211-292.	Journal
2006	Sjögren, E.	Sjögren, E. (2006). Bryophytes (Musci) unexpectedly rare or absent in the Azores. Arquipélago, 23A: 1-17.	Journal
2006	Swedish Museum of Natural History	Swedish Museum of Natural History (2006). Herbarium Catalogue (S). (https://herbarium.nrm.se/)	Herbaria
2007	Dias, E. & Mendes, C.	Dias, E., & Mendes, C. (2007). Characterisation of a basin mire in the azores archipelago. Mires and Peat, 2: 1-11. http//ww.mires-and-peat.net/.	Journal
2007	NYBG	NYBG, 2007. The New York Botanical Garden.	Herbaria
2007	Swedish Museum of Natural History	Swedish Museum of Natural History (2006). Herbarium Catalogue (S). (https://herbarium.nrm.se/)	Herbaria
2008	Blockeel, T. L.	Blockeel, T. L. (2008). Cheilolejeunea cedercreutzii (H. Buch & Perss.) Grolle on Madeira Island. Journal of Bryology, 30(2): 159-161	Journal
2009	Dias, E., Mendes, C. & Shaw, A. J.	Dias, E., Mendes, C., & Shaw, A. J. (2009). Sphagnum recurvum P. Beauv. on Terceira, Azores, new to Macaronesia-Europe. Journal of Bryology, 31: 1999-2001.	Journal
2009	Gonzalez-Mancebo, J. M., Patiño, J., Werner, O., Gabriel, R. & Rós, R. M.	Gonzalez-Mancebo, J. M., Patiño, J., Werner, O., Gabriel, R., & Rós, R. M. (2009) Distribution patterns of Leucodon species in Macaronesia, with special reference to the Canary Islands. Cryptogamie, Bryologie, 30(1): 185-197.	Journal
2009	Jennings, L. V. S.	Jennings, L. V. S. (2009). Azorean cave bryophytes: the conservation of an understudied group in an underprotected habitat. Master Degree in Biodiversity, Conservation and Management. Centre for the Environment, University of Oxford. Oxford.	Dissertation
2009	Séneca, A. & Söderström, L.	Séneca, A., & Söderström, L. (2009). Sphagnophyta of Europe and Macaronesia: a checklist with distribution data. Journal of Bryology, 31(4): 243-254.	Journal
2009	Werner, O., Patiño, J., Gonzalez-Mancebo, J. M., Gabriel, R. & Rós, R. M.	Werner, O., Patiño, J., Gonzalez-Mancebo, J. M., Gabriel, R., & Rós, R. M. (2009). The taxonomic status and the geographical relationships of the Macaronesian endemic moss Fissidens luisieri (Fissidentaceae) based on DNA sequence data. The Bryologist, 112 (2): 315-324.	Journal
2010	Aranda, S.C., Gabriel, R., Borges, P.A.V. & Lobo, J.	Aranda, S. C., Gabriel, R., Borges, P. A. V., & Lobo, J. (2010). Assessing the completeness of bryophyte inventories: an oceanic island as a case study (Azores: Terceira). Biodiversity and Conservation, 19: 2469-2484.	Journal
2011	Ellis, L. T. [et al.]	Ellis, L. T., Bednarek-Ochyra, H., Ochyra, R., Aranda, S.C., Colotti, M. T., Schiavone, M. M., Dulin, M. V., Erzberger, P., Ezer, T., Kara, R., Gabriel, R., Hedenäs, L., Holyoak, D. T., Ódor, P., Papp, B., Sabovljević, M., Seppelt, R. D., Smith, V. R., Sotiaux, A., Szurdoki, E., Vanderpoorten, A., Rooy, J., & Żarnowiec, J. (2011). New national and regional bryophyte records, 26. Journal of Bryolo…	Journal
2011	Aranda, S. C, Gabriel, R., Borges, P. A. V. & Lobo, J. M.	Aranda, S. C., Gabriel, R., Borges, P. A. V., & Lobo, J. M. (2011). Designing a survey protocol to overcome the Wallacean shortfall: a working guide using bryophyte distribution data on Terceira Island (Azores). The Bryologist, 114 (3): 611-624.	Journal
2011	Frahm, J. P.	Frahm, J. P. (2011). Additions to the bryophyte flora of the Acores. Archive for Bryology, 116:1-8.	Journal
2011	Silva, J. A. F.	Silva, J. A. F. (2011). Estudo da biodiversidade associada aos bebedouros dos bovinos em pastagens da ilha Terceira. Disciplina de Projecto da Licenciatura em Engenharia e Gestão do Ambiente. Universidade dos Açores, Departamento de Ciências Agrárias. Angra do Heroísmo.	Dissertation
2013	Ellis, L. T. [et al.]	Ellis, L. T., Asthana, A. K., Gupta, R., Nath, V., Sahu, V., Bednarek-Ochyra, H., Ochyra, R., Cykowska, B., Aranda, S.C., Fischer, E., Gabriel, R., Górski, P., Gremmen, N., Hespanhol, H., Kurbatova, L.E., Lewis Smith, R. I., Long, D. G., Bell, D., Mogro, F. Sérgio, C., Garcia, C. A., Stow, S., Martins, A., Smith, V. R., Váňa, J & Vanderpoorten, A. (2013). New national and regional bryophyte recor…	Journal
2013	Ellis, L. T. [et al.]	Ellis, L. T., Aranda, S. C., Asthana, A. K., Bansal, P., Nath, V., Sahu, V., Bayliss, J., Asthana, G., Srivastava, S., Yadav, S., Brugués, M., Cano, M. J., Dulin, M. V., Fudali, E., Fuertes, E., Gabriel, R., Pereira, F., Silva, J. A. F., Gradstein, S. R., Hájková, P., Hájek, M., Heras, P., Infante, M., Lebouvier, M., Marka, J., Newsham, K. K., Ochyra, R., Pantović, J., Sabovljević, M. S., Phephu,…	Journal
2014	Aranda, S. C., Gradstein, S. R., Patiño, J., Laenen, B., Désamoré, A. & Vanderpoorten, A.	Aranda, S. C., Gradstein, S. R., Patiño, J., Laenen, B., Désamoré, A., & Vanderpoorten, A. (2014). Phylogeny, classification and species delimitation in the liverwort genus Odontoschisma (Cephaloziaceae). Taxon, 63(5), 1008-1025.	Journal
2014	Aranda, S. C.	Aranda, S. C. (2014). Bryophyte diversity patterns in the Macaronesian Region. Universidad de Alcalá (Espanha).	Thesis
2015	Ellis, L. T. [et al.]	Ellis, L. T., Aleffi, M., Bakalin, V. A., Bednarek-Ochyra, H., Bergamini, A., Beveridge, P., Choi, S. S., Fedosov, V. E., Gabriel, R., Gallego, M. T., Grdović, S., Gupta, R., Nath, V., Asthana, A. K., Jennings, L., Kürschner, H., Lebouvier, M., Nair, M.C., Manjula, K. M., Rajesh, K. P., Nobis, M., Nowak, A., Park, S. J., Sun, B. Y., Plasek, V., Cıhal, L., Poponessi, S., Mariotti, M.G., Sabovljevi…	Journal
2015	Aranda, S. C., Hespanhol, H., Homem, N., Borges, P. A. V., Lobo, J. M. & Gabriel, R.	Aranda, S. C., Hespanhol, H., Homem, N., Borges, P. A. V., Lobo, J. M., & Gabriel, R. (2015). The iterative process of plant species inventorying to obtain reliable biodiversity patterns. Botanical Journal of the Linnean Society, 177: 491-503. DOI:10.1111/boj.12259	Journal
2015	During, H. J.	During, H. J. (2015). Bryophytes from Azores - leg. Heinjo J. During [2007] and Floor M. Van Gelder [2012]. E-Mail to Rosalina Gabriel on the 24th November 2015 [Excel].	Expert's document
2015	Gradstein, S.R. & Ilkiu-Borges, A. L.	Gradstein, S.R. & Ilkiu-Borges, A. L. (2015). A taxonomic monograph of the genus Odontoschisma (Marchantiophyta: Cephaloziaceae). Nova Hedwigia, 100: 15-100.	Journal
2015	Vanderpoorten, A., Patiño, J., Dirkse, G., Blockell, T. & Hedenäs, L.	Vanderpoorten, A., Patiño, J., Dirkse, G., Blockell, T., & Hedenäs, L., (2015) Early divergence of an Azorean endemic species in the moss genus Rhynchostegiella (Brachytheciaceae). Phytotaxa, 210, 60-69.	Journal
2016	Ellis, L. T. [et al.]	Ellis, L. T., Agcagil, E., Kırmacı, M., Aleffi, V. A., Bakalin, H., Bednarek-Ochyra, B., Cykowska-Marzencka, M., Stryjak-Bogacka, G. F. P., Bojaca, L. B., Fantacelle, C. A. T., Araújo, A. S., Maciel-Silva, J., Bruno Silva, J. A., Calleja, M. J., Cano, J., Castillo Diaz, Gabriel, R., Dias dos Santos, N., Enroth, J., Erzberger, P., Garilleti, R., Hájek, M., Hedenäs, L., Heras, P., Infante, M., Kieb…	Journal
2016	Feldberg, K. [et al.]	Feldberg, K., Váňa, J., Krusche, J., Kretschmann, J., Patzak, S. D., Pérez-Escobar, O. A., Rudolf, N. R., Seefelder, N., Schäfer-Verwimp, A., Long, D. G., Schneider, H., & Heinrichs, J. (2016). A phylogeny of Cephaloziaceae (Jungermanniopsida) based on nuclear and chloroplast DNA markers. Organisms Diversity & Evolution, 16(4): 727-742.	Journal
2016	Henriques, D., Borges, P.A.V., Ah-Peng, C. & Gabriel, R.	Henriques, D., Borges, P. A. V., Ah-Peng, C., & Gabriel, R. (2016) Mosses and liverworts show contrasting elevational distribution patterns in an oceanic island (Terceira, Azores): the influence of climate and space. Journal of Bryology, 38(3): 183-194.	Journal
2016	Ríos-Poveda, D.	Ríos Poveda, D. (2016). Revisión taxonómica del género Hypnum Hedw. (Bryophyta, Hypnaceae) en la península ibérica, Islas Baleares y Macaronesia. [Dissertation]. Facultad de Biología, Universidad de Murcia, Murcia, Spain.	Thesis
2017	GBIF	GBIF (2017). Gbifid: 1086965630. FUEL - Herbário da Universidade Estadual de Londrina. Collection: FUEL. catalognumber: 50453.	GBIF
2017	GBIF	GBIF (2017). Gbifid: 1095624159. Institutioncode: MBM; Collection: MBM - Herbário do Museu Botânico Municipal. catalognumber: 348733.	GBIF
2017	GBIF	GBIF (2017). Gbifid: 1095627593. MBM - Herbário do Museu Botânico Municipal. Collection: MBM. catalognumber: 361598.	GBIF
2017	GBIF	GBIF (2017). Gbifid: 1316172786. Institutioncode: UCS; Collection: HUCS - Herbário da Universidade de Caxias do Sul. catalognumber: 30192.	GBIF
2017	GBIF	GBIF (2017). Gbifid: 1455710149. The cryptogamy collection (PC) at the Herbarium of the Muséum national d'Histoire Naturelle (MNHN - Paris). Muséum national d'Histoire naturelle, Paris (France). Collection: Cryptogams (PC). Specimen MNHN-PC-PC0728199	GBIF
2017	Henriques, D. S. G., Borges, P. A. V. & Gabriel, R.	Henriques, D. S. G., Borges, P. A. V., & Gabriel, R. (2017) Regional processes drive bryophyte diversity and community composition in a small oceanic island. Community Ecology, 18: 193-202. DOI:10.1556/168.2017.18.2.9	Journal
2018	Ellis, L. T. [et al.]	Ellis, L. T., Aleffi, M., Asthana, G., Bhagat, V., Bakalin, V. A., Baráth, K., Becker, R., Bednarek-Ochyra, H., Boiko, M., Brito, M. R., Pimentel, C., Brugués, M., Sáez, L., Drevojan, P., Enroth, J., Erzberger, P., Fedosov, V. E., Fontinha, S., Fuertes Lasala, E., Gabriel, R., Gallego, M., Gradstein, S. R., Homm, Th., Hugonnot, V., Ivchenko, T. G., Klimova, K. G., Kučera, J., Lamkowski, P., Lapsh…	Journal
2018	Coelho, M. C. M.	Coelho, M. C. M. (2018). Bryophytes from native vegetation areas face to climate changes: Ecophysiological diversity and resilience. Doutoramento em Biologia. Doutoramento em Biologia. Universidade dos Açores, Angra do Heroísmo.	Thesis
2018	Galun, M.	Galun, M. (2018). Bryophytes of «Jardim Duque da Terceira»: mosses. Disciplina de Projecto da Licenciatura em Ciências Agrárias. Programa Erasmus. Universidade de Maribor [Eslovénia] & Universidade dos Açores, Angra do Heroísmo.	Report
2018	Henriques, D. S. G.	Henriques, D. S. G. (2018). Bryophyte diversity across altitudinal gradients in the Azores: Looking for signs of climate change in the functional hyperspace. Doutoramento em Gestão Interdisciplinar da Paisagem. Universidade dos Açores, Angra do Heroísmo.	Thesis
2018	Hribernik, T.	Hribernik, T. (2018). Bryophytes of Jardim Duque da Terceira: liverworts. Disciplina de Projecto da Licenciatura em Ciências Agrárias. Programa Erasmus. Universidade de Maribor [Eslovénia] & Universidade dos Açores, Angra do Heroísmo.	Report
2019	Ferreira, M. T., Cardoso, P., Borges, P. A. V., Gabriel, R., Azevedo, E. B. & Elias, R. B.	Ferreira, M. T., Cardoso, P., Borges, P. A. V., Gabriel, R., Azevedo, E. B., & Elias, R. B. (2019) Implications of climate change to the design of protected areas: the case of small islands (Azores). PLOS One, 14(6), e0218168. DOI:10.1371/journal.pone.0218168	Journal
2019	Gabriel, R. [et al.]	Gabriel, R., Pimentel, C., Brito, M. R., Claro, D. Sérgio, C., Sim-Sim, M. & Borges, P. A. V. (2019) Biota from the coastal wetlands of Praia da Vitória (Terceira, Azores, Portugal): Part 2 - Bryophytes. Biodiversity Data Journal, 7, e34621.	Journal
2019	Peroni, C.	Peroni, C. (2019). The importance of caves and their surroundings for the conservation of bryophytes: taxonomical and functional diversity of epilithic species in Terceira Island (Azores). Master degree in Biological Sciences, University of Camerino, Camerino, Italy.	Dissertation
2020	Hanusch, M., Ortiz, E. M., Patiño, J. & Schaefer, H.	Hanusch, M., Ortiz, E. M., Patiño, J., & Schaefer, H. (2020). Biogeography and integrative taxonomy of Epipterygium (Mniaceae, Bryophyta). Taxon, 69(6), 1150-1171.	Journal
2021	Ellis, L. T. [et al.]	Ellis, L. T., Ah-Peng, C., Aslan, G., Bakalin, V. A., Bergamini, A., Callaghan, D. A., Campisi, P., Raimondo, F. M., Choi, S. S., Csiky, J., Csikyné Radnai, É., Cykowska-Marzencka, B., Czernyadjeva, I. V., Kalinina, Yu M., Afonina, O. M., Domina, G., Drapela, P., Fedosov, V. E., Fuertes, E., Gabriel, R., Kubová, M., Soares Albergaria, I., Gospodinov, G., Natcheva, R., Graulich, A., Hedderson, T.,…	Journal
2021	Rogosic, M.	Rogosic, M. (2021). Diversity of bryophytes in urban and suburban areas: a case study of Angra do Heroísmo (Terceira Island, Azores, Portugal). Université Grenoble Alpes, Grenoble France & Universidade dos Açores, Angra do Heroísmo.	Dissertation
2023	Coelho, M.C.M., Gabriel, R. & Ah-Peng, C.	Coelho, M.C.M., Gabriel, R., & Ah-Peng, C. (2023). Characterizing and quantifying water content in 14 species of bryophytes present in Azorean native vegetation. Diversity,15(2), 295, 38 pp.; https://doi.org/10.3390/d15020295	Journal
2023	Coelho, M.C.M., Gabriel, R. & Ah-Peng, C.	Coelho, M. C. M., Gabriel, R., & Ah-Peng, C. (2023). Seasonal Hydration Status of Common Bryophyte Species in Azorean Native Vegetation. Plants, 12(16), 2931. https://doi.org/10.3390/plants12162931	Journal
2023	Ottley, T., Kučera, J., Blockeel, T. & Langton, J.	Ottley, T., Kučera, J., Blockeel, T., & Langton, J. (2023). A molecular and morphological study of Leucobryum in Britain and Europe: the presence of L. albidum (P.Beauv.) Lindb. confirmed, Journal of Bryology, 45:1, 1-29, DOI:10.1080/03736687.2023.2188389	Journal
